# Supplementary material for: Elucidating the diversity of malignant mesenchymal states in glioblastoma by integrative analysis
Source: Genome Med. 2022 Sep 19;14:106. doi: 10.1186/s13073-022-01109-8 (PMC9484143; doi:10.1186/s13073-022-01109-8)
Supplement: Supplementary file 1 — Additional file 1: Table S1. MES signatures from published studies. Table S2. Cohorts details. Table S3. Functional MES signatures. Table S4. Top-scoring genes from PCA analysis. [file 13073_2022_1109_MOESM1_ESM.xlsx]

## Sheet: Table S1
Verhaak_MES	Wang_MES	Neftel_MES1	Neftel_MES2	Hara_OSM	Gangoso_MES	Wang_Diaz_MES	Couturier_MES	Gangoso_MES_IE	Yuan_MES
ACP3	ARPC1B	CHI3L1	HILPDA	AGT	TGFBI	GFAP	VIM	GPNMB	SAA3P
ACSL1	S100A11	ANXA2	ADM	TUBA1A	COL14A1	SEC61G	LGALS3	REM1	PI3
ADAM12	CTSC	ANXA1	DDIT3	B2M	MYL9	LTF	CLU	SLFN13	SAA2
ALDH3B1	GLIPR1	CD44	NDRG1	GAPDH	TNFAIP2	CHI3L1	ANXA1	CASP1	SAA1
ALOX5	NNMT	VIM	HERPUD1	GAP43	IGFBP6	S100A6	ANXA2	CARD6	PLA2G2A
AMPD3	VDR	MT2A	DNAJB9	CD63	COL3A1	FTL	CEBPD	NLRC5	SLPI
ANXA1	RGS2	C1S	TRIB3	VGF	SULF1	AQP1	CD44	HGF	CFH
ANXA2	CTSB	NAMPT	ENO2	TMSB10	ADAMTSL1	SPARCL1	CHI3L1	CAPN6	FAM177B
ANXA4	TGFBI	EFEMP1	AKAP12	S100A10	VAT1L	LGALS1	CRYAB	BATF2	MSMP
ARHGAP29	PLAUR	C1R	SQSTM1	CLU	OAS2	AQP4	EMP3	IRF8	LTF
ARPC1B	LY96	SOD2	MT1X	H3F3B	CP	MT1X	MT1X	AGTR2	RP11-745C15.2
ARSJ	BCL3	IFITM3	ATF3	FTL	COL1A1	CRYAB	C1R	HLA-A	HP
ASL	TNFAIP8	TIMP1	NAMPT	CITED1	MGST1	C1orf61	CD99	ESR1	PTX3
BATF	IER3	SPP1	NRN1	PKM	GFRA1	S100A10	MT2A	ADAMTS5	NNMT
BDKRB2	PRSS23	A2M	SLC2A1	LGALS3	CYP1B1	TMSB4X	S100A10	TSHZ3	C1S
BLVRB	IL7R	S100A11	BNIP3	PDIA6	RUNX2	CST3	MT1E	CD300A	CCL2
BNC2	RAB27A	MT1X	LGALS3	HSP90B1	CLDN11	GABARAP	SOD2	TNFAIP3	C1R
C1orf54	RUNX1	S100A10	INSIG2	CALR	GALNT5	RPL17	NEAT1	BST2	CHI3L2
C5AR1	P4HA2	FN1	IGFBP3	PPIB	GBP2	ID3	TIMP1	RNASEL	NAMPT
CASP1	CYP1B1	LGALS1	PPP1R15A	MAP1B	DHRS3	IFITM3	ZFP36	B2M	CHI3L1
CASP4	BACE2	S100A16	VIM	PPP1CB	PAWR	ANXA1	SPARC	BMP5	SOD2
CASP5	ACPP	CLIC1	PLOD2	A2M	NNMT	COX7A1	LGALS1	MAOB	CYR61
CASP8	FTL	MGST1	GBE1	MYL6	COL12A1	CLU	NFKBIA	GSDMD	C8orf4
CAST	SLPI	RCAN1	SLC2A3	HSPA5	MDFIC	MBP	NAMPT	HLA-DRB5	CP
CAVIN1	RAC2	TAGLN2	FTL	TIMP1	GBP3	FAM107A	CEBPB	CCR2	EFEMP1
CCR5	RARRES1	NPC2	WARS	S100A11	ALPK2	C9orf16	PMP22	RNF144B	SPOCD1
CD14	SYNGR2	SERPING1	ERO1L	IER5L	TGFBR2	HBB	GAPDH	CST6	CD44
CD2AP	THBS1	C8orf4	XPOT	LDHA	GFPT2	RPL41	APOE	CLU	PTRF
CD4	IL6	EMP1	HSPA5	SH3BGRL3	CLMP	TSC22D4	S100A6	FHIT	AEBP1
CDCP1	CAV1	APOE	GDF15	CD99	CTSZ	NMB	SPOCD1	ASB16	CXCL2
CEBPB	PI3	CTSB	ANXA2	TSC22D1	FHL2	APOC1	IGFBP7	CASP4	COL6A2
CHI3L1	CDCP1	C3	EPAS1	RTN4	GXYLT2	CD99	IGFBP5		SERPING1
CLCF1	ITGB1	LGALS3	LDHA	RETREG1	COL1A2	GJA1	ACTN1		MGST1
CLEC2B	LOX	MT1E	P4HA1	TKT	SFRP4	EMP3	HLA-B		NFKBIZ
CLIC1	CD72	EMP3	SERTAD1	DST	CASP1	SOD2	PDPN		AC073325.2
CNN2	COL1A2	SERPINA3	PFKP	FST	RGS4	EGFR-AS1	OCIAD2		SNX10
COL1A1	ANPEP	ACTN1	PGK1	GADD45GIP1	OCIAD2	UQCRQ	PTRF		MT1XP1
COL1A2	MMP7	PRDX6	EGLN3	ATOX1	SYNC	PTGDS	CYR61		GLIPR1
COL5A1	SPAG4	IGFBP7	SLC6A6	NAMPT	SRPX2	IGFBP7	GADD45B		GBP1
COL8A2	BNC2	SERPINE1	CA9	TBCA	ANGPT1	RAB13	C8orf4		CHL1
COLGALT1	NDRG1	PLP2	BNIP3L	JUNB	NRXN3	PMP2	EFEMP1		TNFAIP2
COPZ2	CNN2	MGP	RPL21	EIF1	ITGB3	METRN	SQSTM1		S100A10
CPQ	LUM	CLIC4	TRAM1	CD81	RARB	HOPX	VAMP5		SLC16A7
CRYBG1	PTGS2	GFPT2	UFM1	AP2M1	CAV1	EEF1G	INAFM1		FTLP2
CSTA	COL3A1	GSN	ASNS	RCAN1	B4GALT1	TPT1	SERPINE1		SAA4
CTSB	COL5A1	NNMT	GOLT1B	JUN	TCIRG1	FN1	HLA-C		PDPN
CTSC	SDC1	TUBA1C	ANGPTL4	HLA-C	COL8A1	AHCYL1	NUPR1		FAM20C
CTSZ	COL1A1	GJA1	SLC39A14	PSMB3	GLIPR1	RPS29	S100A16		ABCC3
CYBRD1	GPRC5A	TNFRSF1A	CDKN1A	TPI1	SOD3	RPS19	TNC		ACTN1
CYTH4	COL15A1	WWTR1	HSPA9	S100A6	PHLDB2	RPL36A	JUNB		NPNT
CYTIP				SPP1		HLA-DPB1	ATF3		MT1L
DAB2				PSMD8		RPL31	CA12		MT1G
DCBLD2				SQSTM1		VAMP5	TAGLN2		GADD45B
DOK3				TECR		ANXA2	SRPX		TIMP1
DRAM1				EFTUD2		RPL34	FTH1		MT1E
DSC2				RPS4X		CD44	GLUL		TNFAIP3
DSE				PJA2		RPL28	TMSB10		CXCL14
EFEMP2				TXN		S100A11	EMP1		CEBPD
EHD2				PDIA3		PLP1	PNRC1		VCAM1
ELF4				CTSB		PFDN5	CXCL14		FN1
EMP3				HMGA1		EGFR	CHPF		FOSB
ENG				SOCS3		RPS28	FOSB		TNC
FCGR2A				CLIC1		CHI3L2	SPARCL1		NAMPTP1
FCGR2B				STAT3		SPARC	S100A11		C6orf141
FES				PPP1R2		S100A13	IGFBP3		DCN
FHL2				MEG3		FXYD1	SERPING1		COL6A1
FHOD1				LAPTM4A		TMSB10	SOCS3		CA12
FMNL1				TMED10		EFEMP1	C10orf10		TAGLN
FNDC3B				VAMP5		ROMO1	IFITM3		GBP2
FOLR2				ENAH		RPS27	SMIM3		YBX3
FPR3				F12		C14orf2	FTL		LRIG3
FURIN				IFT43		TYROBP	B2M		MGP
FXYD5				CEBPD		RPLP1	AKAP12		DPYD
GCNT1				RGS16		HBA2	PLTP		MT1HL1
GNA15						RPS25	LMNA		TPD52L1
GRN						ID4	KLF6		IL32
HEXA						AEBP1	CNN3		MT1P3
HEXB						GUK1	CLIC1		RGS2
HFE						RPS27A	RARRES3		HIST2H2AA4
HK3						RPL36	CD63		MT1A
ICAM3						FTH1	YBX3		MT2P1
IFI30						NPC2	AGT		MT1H
IGFBP6						RPL21	ALDOA		USP38
IL15RA						RPLP0	HLA-A		LGALS3
IL1R1						CRIP2	CAMK2N1		SLC39A14
IL4R						HLA-DRA	TNFRSF12A		SCG2
IQGAP1						TOMM7	GADD45A		JUNB
ITGA4						S100A16	ZFP36L1		CSF1
ITGA5						GPX1	HOPX		TAGLN2
ITGAM						TSC22D1	MT1F		MAN1C1
ITGB2						RPS14	LINC00152		MRC2
KYNU						MGST1	ABCC3		MOXD1
LAIR1						MLC1	HTRA1		F3
LAMB1						CDK2AP1	LGALS3BP		CXCL3
LAPTM5						ATP5L	DDIT3		RDH10
LCP1						COMMD6	MIR4435-2HG		OSMR
LCP2						GNG11	CCDC80		SERPINE1
LGALS1						MAOB	PLP2		TMEM132E
LGALS3						NREP	CCL2		PTGS2
LHFPL2							IRF1		FTLP5
LILRB2
LILRB3
LOX
LRRFIP1
LTBP1
LTBP2
LY75
LY96
MAFB
MAN1A1
MAN2A1
MAN2B1
MAPK13
MCUB
MFSD1
MGAT1
MGST2
MRC2
MS4A4A
MSR1
MVP
MYH9
MYO1F
MYOF
NCF2
NCF4
NOD2
NPC2
NRP1
P4HA2
PDPN
PHF11
PIGP
PLA2G15
PLAU
PLAUR
PLBD1
PLK3
PLS3
POLD4
PROCR
PTGER4
PTPN22
PTPN6
PTPRC
PYGL
RAB11FIP1
RAB27A
RAB32
RABGAP1L
RAC2
RBKS
RBM47
RBMS1
RELB
RHOG
RRAS
RUNX2
S100A11
S100A13
S100A4
SAT1
SCPEP1
SEC24D
SERPINA1
SERPINE1
SFT2D2
SH2B3
SHC1
SIGLEC7
SIGLEC9
SLAMF8
SLC10A3
SLC11A1
SLC16A3
SP100
SQOR
SRPX2
ST14
STAB1
STAT6
STXBP2
SWAP70
SYNGR2
SYPL1
TCIRG1
TEC
TES
TGFBI
TGFBR2
TGOLN2
THBD
THBS1
THEMIS2
TIMP1
TLR2
TLR4
TMBIM1
TNFAIP3
TNFAIP8
TNFRSF11A
TNFRSF1A
TNFRSF1B
TRADD
TRIM22
TRIM38
TRPM2
TYMP
UAP1
UCP2
VAMP5
VDR
WIPF1
WWTR1
YAP1
ZNF217

## Sheet: Table S2
Patient sample name	Glioma type	Published study	Origin	How sample collected	Number of malignant cells after QC
MGH100	IDH-WT	Neftel et al 2019	Massachusetts General Hospital	Fresh tumor	209
MGH101	IDH-WT	Neftel et al 2019	Massachusetts General Hospital	Fresh tumor	153
MGH102	IDH-WT	Neftel et al 2019	Massachusetts General Hospital	Fresh tumor	206
MGH104	IDH-WT	Neftel et al 2019	Massachusetts General Hospital	Fresh tumor	355
MGH105	IDH-WT	Neftel et al 2019	Massachusetts General Hospital	Fresh tumor	396
MGH106	IDH-WT	Neftel et al 2019	Massachusetts General Hospital	Fresh tumor	136
MGH110	IDH-WT	Neftel et al 2019	Massachusetts General Hospital	Fresh tumor	301
MGH113	IDH-WT	Neftel et al 2019	Massachusetts General Hospital	Fresh tumor	214
MGH115	IDH-WT	Neftel et al 2019	Massachusetts General Hospital	Fresh tumor	160
MGH121	IDH-WT	Neftel et al 2019	Massachusetts General Hospital	Fresh tumor	292
MGH122	IDH-WT	Neftel et al 2019	Massachusetts General Hospital	Fresh tumor	200
MGH124	IDH-WT	Neftel et al 2019	Massachusetts General Hospital	Fresh tumor	327
MGH125	IDH-WT	Neftel et al 2019	Massachusetts General Hospital	Fresh tumor	332
MGH128	IDH-WT	Neftel et al 2019	Massachusetts General Hospital	Fresh tumor	159
MGH129	IDH-WT	Neftel et al 2019	Massachusetts General Hospital	Fresh tumor	190
MGH136	IDH-WT	Neftel et al 2019	Massachusetts General Hospital	Fresh tumor	229
MGH143	IDH-WT	Neftel et al 2019	Massachusetts General Hospital	Fresh tumor	273
MGH151	IDH-WT	Neftel et al 2019	Massachusetts General Hospital	Fresh tumor	121
MGH152	IDH-WT	Neftel et al 2019	Massachusetts General Hospital	Fresh tumor	228
MGH66	IDH-WT	Neftel et al 2019	Massachusetts General Hospital	Fresh tumor	435
BT749	IDH-WT	Neftel et al 2019	Boston Children's Hospital	Fresh tumor	315
BT771	IDH-WT	Neftel et al 2019	Boston Children's Hospital	Fresh tumor	328
BT830	IDH-WT	Neftel et al 2019	Boston Children's Hospital	Fresh tumor	220
BT85	IDH-WT	Neftel et al 2019	Boston Children's Hospital	Fresh tumor	244
BT322	IDH-WT	Couturier et al 2020	Montreal Neurological Hospital	Fresh tumor	3066
BT363	IDH-WT	Couturier et al 2020	Montreal Neurological Hospital	Fresh tumor	9259
BT400	IDH-WT	Couturier et al 2020	Montreal Neurological Hospital	Fresh tumor	4279
BT368	IDH-WT	Couturier et al 2020	Montreal Neurological Hospital	Fresh tumor	2208
BT397	IDH-WT	Couturier et al 2020	Montreal Neurological Hospital	Fresh tumor	6082
BT390	IDH-WT	Couturier et al 2020	Montreal Neurological Hospital	Fresh tumor	4692
BT364	IDH-WT	Couturier et al 2020	Montreal Neurological Hospital	Fresh tumor	3366
BT409	IDH-WT	Couturier et al 2020	Montreal Neurological Hospital	Fresh tumor	940
BT402	IDH-WT	Couturier et al 2020	Montreal Neurological Hospital	Fresh tumor	1048
BT346	IDH-WT	Couturier et al 2020	Montreal Neurological Hospital	Fresh tumor	1705
BT389	IDH-WT	Couturier et al 2020	Montreal Neurological Hospital	Fresh tumor	972
BT338	IDH-WT	Couturier et al 2020	Montreal Neurological Hospital	Fresh tumor	2002
BT333	IDH-WT	Couturier et al 2020	Montreal Neurological Hospital	Fresh tumor	536
BT407	IDH-WT	Couturier et al 2020	Montreal Neurological Hospital	Fresh tumor	110
PJ016	IDH-WT	Yuan et al 2018	Columbia	Fresh tumor	3085
PJ017	IDH-WT	Yuan et al 2018	Columbia	Fresh tumor	1261
PJ018	IDH-WT	Yuan et al 2018	Columbia	Fresh tumor	2197
PJ025	IDH-WT	Yuan et al 2018	Columbia	Fresh tumor	5924
PJ030	IDH-WT	Yuan et al 2018	Columbia	Fresh tumor	3097
PJ032	IDH-WT	Yuan et al 2018	Columbia	Fresh tumor	1377
PJ035	IDH-WT	Yuan et al 2018	Columbia	Fresh tumor	3768
PJ048	IDH-WT	Yuan et al 2018	Columbia	Fresh tumor	3084
SF10022	IDH-WT	Wang et al 2019	University of California, San Francisco	Fresh tumor	2888
SF10127	IDH-WT	Wang et al 2019	University of California, San Francisco	Fresh tumor	975
SF11979sn	IDH-WT	Wang et al 2019	University of California, San Francisco	Fresh tumor	693
SF12090	IDH-WT	Wang et al 2019	University of California, San Francisco	Fresh tumor	107
SF12264	IDH-WT	Wang et al 2019	University of California, San Francisco	Fresh tumor	2324
SF4297	IDH-WT	Wang et al 2019	University of California, San Francisco	Fresh tumor	3901
SF4400	IDH-WT	Wang et al 2019	University of California, San Francisco	Fresh tumor	489
SF6996	IDH-WT	Wang et al 2019	University of California, San Francisco	Fresh tumor	2669
SF9259R	IDH-WT	Wang et al 2019	University of California, San Francisco	Fresh tumor	1422
SF9259S	IDH-WT	Wang et al 2019	University of California, San Francisco	Fresh tumor	849
MGH36	IDH-MUT	Tirosh, Venteicher et al 2016	Massachusetts General Hospital	Fresh tumor	694
MGH53	IDH-MUT	Tirosh, Venteicher et al 2016	Massachusetts General Hospital	Fresh tumor	726
MGH54	IDH-MUT	Tirosh, Venteicher et al 2016	Massachusetts General Hospital	Fresh tumor	1174
MGH60	IDH-MUT	Tirosh, Venteicher et al 2016	Massachusetts General Hospital	Fresh tumor	428
MGH97	IDH-MUT	Tirosh, Venteicher et al 2016	Massachusetts General Hospital	Fresh tumor	582
MGH93	IDH-MUT	Tirosh, Venteicher et al 2016	Massachusetts General Hospital	Fresh tumor	440
MGH103	IDH-MUT	Venteicher, Tirosh et al 2017	Massachusetts General Hospital	Fresh tumor	112
MGH107	IDH-MUT	Venteicher, Tirosh et al 2017	Massachusetts General Hospital	Fresh tumor	192
MGH42	IDH-MUT	Venteicher, Tirosh et al 2017	Massachusetts General Hospital	Fresh tumor	466
MGH43	IDH-MUT	Venteicher, Tirosh et al 2017	Massachusetts General Hospital	Fresh tumor	249
MGH44	IDH-MUT	Venteicher, Tirosh et al 2017	Massachusetts General Hospital	Fresh tumor	557
MGH45	IDH-MUT	Venteicher, Tirosh et al 2017	Massachusetts General Hospital	Fresh tumor	416
MGH56	IDH-MUT	Venteicher, Tirosh et al 2017	Massachusetts General Hospital	Fresh tumor	842
MGH57	IDH-MUT	Venteicher, Tirosh et al 2017	Massachusetts General Hospital	Fresh tumor	334
MGH61	IDH-MUT	Venteicher, Tirosh et al 2017	Massachusetts General Hospital	Fresh tumor	1273
MGH64	IDH-MUT	Venteicher, Tirosh et al 2017	Massachusetts General Hospital	Fresh tumor	656
BCH1126	H3K27M	Filbin, Tirosh, Hovestadt et al 2018	Boston Children's Hospital	Fresh tumor	241
BCH836	H3K27M	Filbin, Tirosh, Hovestadt et al 2018	Boston Children's Hospital	Fresh tumor	438
BCH869	H3K27M	Filbin, Tirosh, Hovestadt et al 2018	Boston Children's Hospital	Fresh tumor	489
MUV01	H3K27M	Filbin, Tirosh, Hovestadt et al 2018	Medical University of Vienna	Fresh tumor	141
MUV10	H3K27M	Filbin, Tirosh, Hovestadt et al 2018	Medical University of Vienna	Fresh tumor	283
MUV05	H3K27M	Filbin, Tirosh, Hovestadt et al 2018	Medical University of Vienna	Fresh tumor	667

## Sheet: Table S3
MES_CORE_GENES	MES_OTHER	HYPOXIA	GLYCOLYSIS	APOPTOSIS	ASTROCYTE	INTERFERON	MHCI	MHCII	IMMUNE
LGALS3	GLIPR1	MT1E	CHPF	SOD2	CLU	IFITM3	HLA-A	HLA-DRA	C1R
S100A11	GADD45B	AKAP12	EGLN3	CASP1	APOE	EIF1	B2M	HLA-DMA	C1S
ANXA2	IGFBP3	ATF3	PKM	SQSTM1	GJA1	IFI30	HLA-C	HLA-DPA1	C3
CHI3L1	LOX	CA12	PYGL	CASP4	SPARCL1	IFT43	HLA-B	HLA-DRB1	CCL2
S100A10	MGP	CAV1	TXN	EMP1	AQP4	IRF1	PSMB8		CD81
TIMP1	PLAUR	CP	CHPF	DPYD	CST3	IRF8	PSMB9		CFH
ANXA1	SPP1	DDIT3	EGLN3	GPX1	F3		TAP1		CLEC2B
CD44	TNC	GAPDH	PKM	GSN	GLUL				CSF1
CTSB	COL6A2	HSPA5	PYGL	HGF	HTRA1				CTSC
EFEMP1	DCN	LDHA	TXN	LMNA	ID4				CXCL14
EMP3	DST	MT2A			MLC1				CXCL2
LGALS1	EFEMP2	NDRG1			PRDX6				GBP1
NNMT	ENO2	ADM			TSC22D4				GBP2
SERPINE1	GADD45A	ALDOA			AGT				GRN
ACTN1	ITGA5	ANGPTL4			HOPX				IL6
COL1A1	ITGB1	BNIP3L			GFAP				KLF6
COL1A2	JUN	CDKN1A			PLTP				LGALS3BP
FN1	PLOD2	EGFR			PMP2				LTF
IGFBP7	PMP22	GBE1			SPARC				MGST2
NPC2	PPIB	HEXA							NFKBIA
PDPN	SAT1	IER3							NRP1
S100A16	SCG2	MYH9							P4HA2
S100A6	SFRP4	P4HA1							SERPING1
TAGLN2	TAGLN	PFKP							SLPI
TGFBI	TNFRSF12A	PGK1							BST2
TMSB10	CCN1	PNRC1							VCAM1
TNFAIP3	WWTR1	PPP1R15A							PTX3
VIM	MAP1B	SLC2A1
	IGFBP6	SLC2A3
		SLC6A6
		SRPX
		TPI1
		ZFP36

## Sheet: Table S4
Top Couturier genes	Bottom Couturier genes	Top Neftel genes	Bottom Neftel genes	Top Yuan genes	Bottom Yuan genes	Top Wang genes	Bottom Wang genes
TMSB10	PTN	EIF1	ATP1B2	IGFBP3	AQP4	SLC6A6	GFAP
TPT1	TSC22D4	GBE1	S100B	IGFBP2	ID3	MYO9B	GPM6A
CAV1	CST3	AKAP12	CST3	POSTN	CRYAB	NDRG1	ID3
GNB2L1	PTPRZ1	HILPDA	PTPRZ1	TMSB10	GFAP	VEGFA	NFIA
EEF1A1	S100B	PGK1	PTN	IGFBP5	TTYH1	GRB10	PON2
FAU	B2M	IGFBP3	GFAP	FAM84A	FAM107A	ERO1A	SPARCL1
EIF1	PMP2	ENO2	GPM6A	TRIB3	APOE	ACAN	PCSK1N
MIF	FABP7	ADM	TSC22D4	NDRG1	SCRG1	TRIO	PBX1
ALDOA	CLU	NRN1	PMP2	MT2A	ITM2C	PFKFB4	CST3
S100A11	GPM6A	SLC39A14	MLC1	TMED9	CLU	PDK1	MIR99AHG
PGK1	C1orf61	CEBPG	CLU	VEGFA	PMP2	INSIG2	DCLK2
ADM	GFAP	PFKP	HEPN1	GAPDH	ZFP36	AKAP12	FMN2
SEC61G	SCRG1	SLC2A1	MTRNR2L8	TMEM158	CNN3	TCAF2	C1orf61
UPP1	METRN	ENO1	CKB	SLC2A1	IGFBP7	AGAP1	CLU
ERO1A	TUBA1A	SEC61G	AQP4	TMSB10P1	CST3	KDM7A	LDHB
NACA	GPM6B	GNB2L1	MTRNR2L1	PDIA4	GJA1	DIP2C	TTYH1
FTL	PON2	INSIG2	MTRNR2L3	OLFM1	AQP1	HILPDA	TSPAN3
ENO1	HOPX	XPOT	MTRNR2L2	GDF15	BCAN	ATP13A3	PMP2
NDRG1	FEZ1	EPAS1	NFIA	ARF1	NFIA	GBE1	RGMA
LGALS1	GATM	GAS5	PON2	PKM	JUNB	STAC2	KCNN3
S100A10	EMID1	EIF4EBP1	FABP7	S100A11	NTRK2	FGFR1	CD81
CD68	MYBPC1	ATF4	GPM6B	CAMK2B	NKAIN4	NEAT1	PRRX1
GBE1	AGT	HSPA9	NDRG2	TMEM70	SPARC	DOT1L	C1QL1
LDHA	PCSK1N	SLC2A3	SCRG1	HSP90AB1	SOD2	DLG1	MZT2B
AKAP12	H3F3A	ZFAS1	MTRNR2L10	EIF4EBP1	FEZ1	SLC22A23	CIRBP
MYL9	MLC1	ALDOA	MTRNR2L6	ASNS	ATP1B2	IGF2BP2	SOX2
NBL1	AQP4	MTHFD2	GPR37L1	ODC1	RASSF4	CDON	TSC22D4
ACTG1	DBI	NPM1	GATM	TRIO	MAOB	SBF2	FEZ1
COL6A2	FAM181B	CA12	TUBA1A	GRB10	RGMA	RASGEF1C	CRYAB
ENO2	BCAN	SLC38A1	GPR56	CALR	S100A13	FEM1C	RFX4
VEGFA	OLIG1	GOLT1B	BCAN	TIMP1	TSC22D4	ESYT2	NMB
SH3BGRL3	ATP1B2	YARS	SOX2-OT	FAF2	CRISPLD1	HIF1A-AS2	NDRG2
ANGPTL4	PSRC1	AK4	ATP1A2	P4HB	SCD5	ITPR1	CTNND2
ABL2	METTL7A	EEF2	ABAT	HSPA5	MYL6	RNMT	ARHGEF25
SPOCD1	NFIA	LDHA	DBI	MMP2	MGST1	TFRC	FADS2
NRN1	SCD5	TMEM45A	SCD5	HNRNPH3	TMSB4X	RNF24	OPHN1
ZFAS1	SOX2	PPP1R15A	C1orf61	FKBP10	NMB	2001-03-01	ATP1B2
EIF4EBP1	BAALC	RSL1D1	HOPX	PGK1	RFX4	ARFGEF3	ITM2C
TMEM45A	CKB	HSPA5	EDNRB	LRRC59	AGT	BIRC6	EDNRB
HILPDA	NOVA1	DDIT3	METTL7A	CA12	RAMP1	NEDD4L	BAIAP2L1
CLIC1	TMEM132A	BNIP3L	FXYD6	TNFRSF10B	NDRG2	RNF144A	CD99
PLP2	MT-CO3	PABPC1	ITGB8	PDIA6	FOS	KDM3A	SORBS1
VKORC1	ATP6V0E2	NAMPT	TTYH1	GNB2L1	S100B	MEF2A	PLEKHA5
NPM1	CALM2	UBC	MAGED1	HSP90B1	SPARCL1	SLC2A3	ENAH
SMS	TCF4	TCP1	RAMP1	SF1	FADS2	PCSK6	GSTP1
UBA52	RAMP1	RELA	ITM2C	GBE1	NCAN	RLF	ID4
SLC2A1	TTYH1	TAF1D	SPARC	GTF3C2	TIMP3	SCARB1	FHL1
IGFBP3	FIBIN	SNHG1	HEPACAM	EIF1	IFITM3	STK32B	2011-09-01
TPI1	BBOX1	SQSTM1	DDR1	SARS	C1orf61	PSME4	NKAIN4
TPM4	HLA-A	GARS	ATP13A4	AKAP12	METTL7A	WSB1	DPYSL3
PLOD2	ITM2C	PLOD2	NLGN3	H1F0	GADD45B	SPNS2	HES4
BTF3	KLHDC8A	SLC16A1	PCDH9	ARHGEF2	DCLK2	BCOR	UQCR10
ANXA2	MAOB	IGFBP5	MTRNR2L4	SF3A2	CCL2	PANX1	TCEB2
PABPC4	HLA-C	SEC31A	TSPAN7	ENC1	C1S	RYBP	SNTG1
GAPDH	SLC1A3	WARS	TCF4	EIF3D	LRIG1	HIVEP2	RAMP1
YBX3	AC004540.4	EIF5	KLHDC8A	TUBB4B	SOX2-OT	SH3BP4	NKAIN3
LINC00152	TNFRSF21	GPI	FABP5	PLXNA1	ID4	MAP2K1	FAM181B
EIF3E	ASIC4	EEF1A1	MAP2	DUSP10	TRIM47	UST	DCLK1
PABPC1	ITM2B	BNIP3	ID3	ADM	ATP1B1	AK4	GCSH
COMMD6	GPR37L1	JMJD6	RFX4	PHF1	GATM	NT5C3A	SPARC
GLIPR1	BCHE	EIF4B	SLC1A3	NOS2	SEPW1	CDK18	IGFBP7
TXN	APP	SARS	DPP6	USP36	ATP1A2	SNX25	PARK7
GLTSCR2	BAALC-AS2	TSPYL2	TSPAN3	2009-09-01	GABARAPL2	USPL1	NCAN
P4HB	SPARCL1	EPB41L4A-AS1	COL16A1	PLOD1	ALDOC	USP36	NTRK2
TPM2	MT-CO2	TPM4	MAGED4B	EIF6	C11orf96	P4HA1	NFIB
IGFBP6	TSC22D1	VIMP	PLP1	PDPK1	SLC4A4	BMPER	ZHX3
HMGA1	ELOVL2	STIP1	MAGED4	DDX39A	LFNG	SLC36A4	FAM182B
ATF4	MT-CO1	FTH1	NOVA1	NCOR2	PLP1	GPI	BAALC
PTRF	NDFIP1	USP36	VCAN	CD276	SYNM	FAM210A	EID1
CAV2	NEAT1	FAU	FEZ1	ASIC4	MLC1	PVRL1	C9orf16
PFKP	ETV1	TNFRSF10B	AGT	SCG2	GOLIM4	CLK1	LRIG1
TNFRSF12A	NPDC1	GAPDH	DKK3	ADRM1	TAGLN	CDC42BPB	ATP2B4
NOL3	CHL1	SHMT2	TUBB2B	CMSS1	GPRC5B	ANKRD28	ALDH2
CYR61	MT-ATP6	GOLGA4	BCHE	BTG1	RARRES3	AFF4	PHGDH
ERRFI1	ZBTB20	GOLGA3	SEPP1	ARF4	HLA-DRB1	OXSR1	ADGRV1
H2AFZ	CNR1	SMIM3	LINC00478	PGM3	METRN	MKL1	SLC1A2
UAP1	TSPAN3	HSPH1	ATP6V0E2	CHCHD3	APC2	NUP58	AC004540.4
BNIP3	QKI	HMGA1	SPECC1	LDLRAD3	CTNND2	CHSY1	MAPK10
SLC2A3	SLC1A2	FTL	OLIG1	HNRNPA3	CD44	EIF2AK3	ID1
INSIG2	NDUFA4	TARS	PLEKHB1	TBL2	DDR1	COL18A1	SCG3
SDC4	HLA-B	OAZ1	PCDHGC3	FNDC3B	CD74	ZNF516	ATOX1
TUBB6	MT-CYB	PKM	SCG3	C5orf15	DCLK1	SEMA5B	BASP1
EIF3H	SLC4A4	TUBA1C	KCNJ10	NT5E	SPON1	RAPGEF1	ADGRL3
FTH1	ADGRG1	BTG1	PSRC1	CNOT1	TMSB4XP8	CREB5	AHCYL2
TNC	F3	DERL1	ARHGEF6	LMO1	GPR37L1	ANKRD11	PEBP1
RND3	PLEKHB1	ERRFI1	TRIL	INSIG2	MT-ND3	SLC2A13	NFIX
NBEAL1	SKP1	IARS	MTRNR2L5	TRDC	PHYHIPL	STK40	KCND2
LY96	DCLK2	IFRD1	SEPW1	TPT1	EFEMP1	PAPD4	NDUFA4
PTX3	HTRA1	UFM1	FADS2	BOD1	CXCL14	RBPJ	SEMA6A
EEF1B2	NES	ARRDC3	ADCYAP1R1	ATP2B1	TSPAN3	SORCS3	HEPACAM
MT2A	NKAIN4	KIAA0907	DPYSL3	EZH2	F3	NUP160	S100B
ZFP36L1	HEPN1	UBQLN1	CD99	CHPF	TIMP2	ARHGEF2	SLC1A3
LMAN1	MALAT1	SNHG12	NREP	CDK6	NFIB	IGFBP2	ADCYAP1R1
BTG3	DDR1	CCT4	RGMA	CLASP1	SOCS3	ABTB2	GADD45GIP1
IKBIP	CERS1	UBE2D3	ALDH7A1	NPM1	SMAD9	ASCC3	OGFRL1
P4HA1	MAGED1	ASNS	NCAN	STK25	TMSB4XP4	GPBP1	GABARAPL2
SVIP	CTNND2	RIOK3	DMD	DHCR7	SEPT7P6	TBC1D23	NDUFB7
FAM162A	2008-09-01	EIF2S2	NCAM1	HSF1	CA2	USP37	SH3BGRL
MAP2K1	F12	MXD1	RFTN2	YKT6	IFITM2	ARRDC3	SPCS1
CTSC	UBB	HSP90AB1	SLC22A17	KCMF1	MYL6P1	EMSY	ATP5D
